# Supplementary material for: Synthesis, Antiplasmodial, and Antileukemia Activity of Dihydroartemisinin–HDAC Inhibitor Hybrids as Multitarget Drugs
Source: Pharmaceuticals (Basel). 2022 Mar 9;15(3):333. doi: 10.3390/ph15030333 (PMC8952208; doi:10.3390/ph15030333)
Supplement: Supplementary file 1 [file pharmaceuticals-15-00333-s001.zip]

Archive with 1 entries (1 files):
- pharmaceuticals-1511123-supplementary.pdf
